# Supplementary material for: trans-Diaqua­bis­(dl-valinato-κ2 N,O)nickel(II)
Source: Acta Crystallogr Sect E Struct Rep Online. 2011 Aug 6;67(Pt 9):m1204. doi: 10.1107/S1600536811031072 (PMC3200705; doi:10.1107/S1600536811031072)
Supplement: Supplementary file 1 [file e-67-m1204-sup1.cif]

##############################################################################
#                                                                            #
# This CIF contains the data in a paper accepted for publication in          #
# Acta Crystallographica Section E. It conforms to the requirements of       #
# Notes for Authors for Acta Crystallographica Section E, and has been       #
# peer reviewed under the auspices of the IUCr Commission on Journals.       #
#                                                                            #
# Full details of the Crystallographic Information File format               #
# are given in the paper "The Crystallographic Information File (CIF):       #
# a New Standard Archive File for Crystallography" by S. R. Hall, F. H.      #
# Allen and I. D. Brown [Acta Cryst. (1991), A47, 655-685].                  #
#                                                                            #
# The current version of the core CIF dictionary is obtainable from          #
# ftp://ftp.iucr.org/pub/cif_core.dic.                                       #
#                                                                            #
# Software is freely available for graphical display of the structure(s)     #
# in this CIF. For information consult the CIF software page                 #
# http://www.iucr.org/resources/cif/software.                                #
#                                                                            #
# This file may be used for bona fide research purposes within the           #
# scientific community so long as proper attribution is given to the journal # 
# article from which it was obtained.                                        #
#                                                                            #
##############################################################################
data_global
_audit_creation_method     SHELXL-97
_journal_date_recd_electronic     2011-07-08
_journal_date_accepted     2011-08-02
_journal_name_full     'Acta Crystallographica, Section E'
_journal_year     2011
_journal_volume     67
_journal_issue      9
_journal_page_first     m1204
_journal_page_last     m1204
_journal_paper_category     QM
_journal_coeditor_code     DS2128
_publ_contact_author_name     'Nourredine, Benali-Cherif '
_publ_contact_author_address
;
Laboratoire des Structures, Propri\'et\'es et Interactions
InterAtomiques (LASPI^2^A). Centre Universitaire Abbes Laghrour-Khenchela,
40000. Khenchela. Algeria.
;
_publ_contact_author_email     'benalicherif@hotmail.com'
_publ_contact_author_fax     '00 (213) 32 33 19 60'
_publ_contact_author_phone     '00 (213) 32 33 19 60'
_publ_section_title
;
<i>trans</i>-Diaquabis(<i>DL</i>-valinato-\k^2^<i>N</i>,<i>O</i>)nickel(II)
;
loop_
    _publ_author_name
    _publ_author_address
    'Amel Messai'
;
Laboratoire des Structures,
Propri\'et\'es et Interactions InterAtomiques (LASPI^2^A)
Centre Universitaire Abbes Laghrour--Khenchela,
40000 Khenchela
Algeria
;
    'Rim Benali-Cherif'
;
Laboratoire des Structures,
Propri\'et\'es et Interactions InterAtomiques (LASPI^2^A)
Centre Universitaire Abbes Laghrour--Khenchela,
40000 Khenchela
Algeria
;
    'Erwann Jeanneau'
;
Universit\'e Claude Bernard Lyon 1,
Laboratoire des Multimat\'eriaux et Interfaces (UMR 5615)
69622 Villeurbanne Cedex
France
;
    'Nourredine Benali-Cherif'
;
Laboratoire des Structures,
Propri\'et\'es et Interactions InterAtomiques (LASPI^2^A)
Centre Universitaire Abbes Laghrour--Khenchela,
40000 Khenchela
Algeria
;
_publ_section_synopsis     .
data_I
_chemical_name_systematic
;
<i>trans</i>-Diaquabis(DL-valinato-\k^2^<i>N</i>,<i>O</i>)nickel(II)
;
_chemical_name_common     ?
_chemical_formula_moiety     'C10 H22 N2 Ni O6'
_chemical_formula_sum     'C10 H22 N2 Ni O6'
_chemical_formula_iupac     '[Ni (C5 H9 N O2)2 (H2 O)2]'
_chemical_formula_weight     325.01
_chemical_melting_point     ?
_symmetry_cell_setting     monoclinic
_symmetry_space_group_name_H-M     'C 2/c'
_symmetry_space_group_name_Hall     '-C 2yc'
loop_
    _symmetry_equiv_pos_as_xyz
    'x, y, z'
    '-x, y, -z+1/2'
    'x+1/2, y+1/2, z'
    '-x+1/2, y+1/2, -z+1/2'
    '-x, -y, -z'
    'x, -y, z-1/2'
    '-x+1/2, -y+1/2, -z'
    'x+1/2, -y+1/2, z-1/2'
_cell_length_a     24.8881(2)
_cell_length_b     5.8701(3)
_cell_length_c     10.0789(2)
_cell_angle_alpha     90.00
_cell_angle_beta     90.442(3)
_cell_angle_gamma     90.00
_cell_volume     1472.44(8)
_cell_formula_units_Z     4
_cell_measurement_reflns_used     1960
_cell_measurement_theta_min     3.3
_cell_measurement_theta_max     29.1
_cell_measurement_temperature     293(2)
_exptl_crystal_description     Placket
_exptl_crystal_colour     blue
_exptl_crystal_size_max     0.20
_exptl_crystal_size_mid     0.15
_exptl_crystal_size_min     0.10
_exptl_crystal_density_diffrn     1.466
_exptl_crystal_density_meas     ?
_exptl_crystal_density_method     'not measured'
_exptl_crystal_F_000     688
_exptl_absorpt_coefficient_mu     1.340
_exptl_absorpt_correction_type     none
_exptl_absorpt_process_details     ?
_exptl_absorpt_correction_T_min     ?
_exptl_absorpt_correction_T_max     ?
_exptl_special_details
;
;
_diffrn_ambient_temperature     293(2)
_diffrn_radiation_type     MoK\a
_diffrn_radiation_wavelength     0.71073
_diffrn_radiation_source     'fine-focus sealed tube'
_diffrn_radiation_monochromator     graphite
_diffrn_measurement_device_type     'Nonius Mach3 KappaCCD'
_diffrn_measurement_method     '\f  and \w'
_diffrn_detector_area_resol_mean     ?
_diffrn_reflns_number     2024
_diffrn_reflns_av_R_equivalents     0.0230
_diffrn_reflns_av_sigmaI/netI     0.0377
_diffrn_reflns_theta_min     3.27
_diffrn_reflns_theta_max     29.15
_diffrn_reflns_theta_full     29.15
_diffrn_measured_fraction_theta_max     0.993
_diffrn_measured_fraction_theta_full     0.993
_diffrn_reflns_limit_h_min     -31
_diffrn_reflns_limit_h_max     16
_diffrn_reflns_limit_k_min     -4
_diffrn_reflns_limit_k_max     7
_diffrn_reflns_limit_l_min     -13
_diffrn_reflns_limit_l_max     10
_diffrn_standards_number     0
_diffrn_standards_interval_count     0
_diffrn_standards_interval_time     0
_diffrn_standards_decay_%     ?
_refine_special_details
;
Refinement of <i>F</i>^2^ against ALL reflections. The weighted <i>R</i>-factor
<i>wR</i> and goodness of fit <i>S</i> are based on <i>F</i>^2^, conventional
<i>R</i>-factors <i>R</i> are based on <i>F</i>, with <i>F</i> set to zero for
negative <i>F</i>^2^. The threshold expression of <i>F</i>^2^ >
\s(<i>F</i>^2^) is used only for calculating <i>R</i>-factors(gt) <i>etc</i>.
and is not relevant to the choice of reflections for refinement.
<i>R</i>-factors based on <i>F</i>^2^ are statistically about twice as large
as those based on <i>F</i>, and <i>R</i>- factors based on ALL data will be
even larger.
;
_reflns_number_total     1960
_reflns_number_gt     1053
_reflns_threshold_expression     I>2\s(I)
_refine_ls_structure_factor_coef     Fsqd
_refine_ls_matrix_type     full
_refine_ls_R_factor_all     0.0662
_refine_ls_R_factor_gt     0.0531
_refine_ls_wR_factor_gt     0.1449
_refine_ls_wR_factor_ref     0.1507
_refine_ls_goodness_of_fit_ref     1.026
_refine_ls_restrained_S_all     1.025
_refine_ls_number_reflns     1960
_refine_ls_number_parameters     94
_refine_ls_number_restraints     1
_refine_ls_hydrogen_treatment     noref
_refine_ls_weighting_scheme     calc
_refine_ls_weighting_details
         'calc w=1/[\s^2^(Fo^2^)+(0.1031P)^2^+0.0000P] where P=(Fo^2^+2Fc^2^)/3'
_atom_sites_solution_hydrogens     geom
_atom_sites_solution_primary     direct
_atom_sites_solution_secondary     difmap
_refine_ls_shift/su_max     0.000
_refine_ls_shift/su_mean     0.000
_refine_diff_density_max     0.480
_refine_diff_density_min     -1.260
_refine_ls_extinction_method     none
_refine_ls_extinction_coef     ?
loop_
    _atom_type_symbol
    _atom_type_description
    _atom_type_scat_dispersion_real
    _atom_type_scat_dispersion_imag
    _atom_type_scat_source
    'C' 'C' 0.0033 0.0016
                         'International Tables Vol C Tables 4.2.6.8 and 6.1.1.4'
    'H' 'H' 0.0000 0.0000
                         'International Tables Vol C Tables 4.2.6.8 and 6.1.1.4'
    'N' 'N' 0.0061 0.0033
                         'International Tables Vol C Tables 4.2.6.8 and 6.1.1.4'
    'O' 'O' 0.0106 0.0060
                         'International Tables Vol C Tables 4.2.6.8 and 6.1.1.4'
    'Cl' 'Cl' 0.1484 0.1585
                         'International Tables Vol C Tables 4.2.6.8 and 6.1.1.4'
    'Ni' 'Ni' 0.3393 1.1124
                         'International Tables Vol C Tables 4.2.6.8 and 6.1.1.4'
    'Ho' 'Ho' -0.2175 4.6783
                         'International Tables Vol C Tables 4.2.6.8 and 6.1.1.4'
_computing_data_collection     'KappaCCD Server Software (Nonius, 1998)'
_computing_cell_refinement     'DENZO and SCALEPACK (Otwinowski & Minor, 1997)'
_computing_data_reduction     'DENZO and SCALEPACK (Otwinowski & Minor, 1997)'
_computing_structure_solution     'SIR2004 (Burla <i>et al.</i>, 2005)'
_computing_structure_refinement     'SHELXL97 (Sheldrick, 2008)'
_computing_molecular_graphics
                              'ORTEP-3 (Farrugia, 1997) and PLATON (Spek, 2009)'
_computing_publication_material     'WinGX (Farrugia, 1999)'
loop_
    _atom_site_type_symbol
    _atom_site_label
    _atom_site_fract_x
    _atom_site_fract_y
    _atom_site_fract_z
    _atom_site_U_iso_or_equiv
    _atom_site_adp_type
    _atom_site_calc_flag
    _atom_site_refinement_flags
    _atom_site_occupancy
    _atom_site_symmetry_multiplicity
    _atom_site_disorder_assembly
    _atom_site_disorder_group
    Ni Ni1 0.2500 0.2500 0.5000 0.0306(3) Uani d S 1 2 . .
    O O1 0.21580(12) 0.5058(5) 0.6033(3) 0.0482(7) Uani d . 1 1 . .
    O O1W 0.26506(15) 0.4700(6) 0.3410(3) 0.0706(11) Uani d . 1 1 . .
    H H1W 0.2466 0.4915 0.2588 0.106 Uiso d R 1 1 . .
    H H2W 0.2902 0.5473 0.3818 0.106 Uiso d R 1 1 . .
    O O2 0.14621(18) 0.7348(5) 0.6067(4) 0.0693(12) Uani d . 1 1 . .
    N N1 0.17065(13) 0.2015(6) 0.4376(3) 0.0363(8) Uani d . 1 1 . .
    H H1N 0.1516 0.0810 0.4722 0.044 Uiso d R 1 1 . .
    C C1 0.16898(19) 0.5618(7) 0.5671(4) 0.0452(10) Uani d . 1 1 . .
    C C2 0.13961(16) 0.4099(7) 0.4637(4) 0.0417(9) Uani d . 1 1 . .
    H H2 0.1387 0.4962 0.3805 0.050 Uiso calc R 1 1 . .
    C C3 0.08064(17) 0.3674(8) 0.5024(4) 0.0482(10) Uani d . 1 1 . .
    H H3 0.0632 0.5162 0.5115 0.058 Uiso calc R 1 1 . .
    C C4 0.0511(2) 0.2376(9) 0.3929(6) 0.0711(17) Uani d . 1 1 . .
    H H4A 0.0135 0.2290 0.4137 0.107 Uiso calc R 1 1 . .
    H H4B 0.0656 0.0865 0.3861 0.107 Uiso calc R 1 1 . .
    H H4C 0.0555 0.3157 0.3100 0.107 Uiso calc R 1 1 . .
    C C5 0.0749(2) 0.2437(8) 0.6330(5) 0.0662(15) Uani d . 1 1 . .
    H H5A 0.0899 0.0936 0.6255 0.099 Uiso calc R 1 1 . .
    H H5B 0.0376 0.2325 0.6551 0.099 Uiso calc R 1 1 . .
    H H5C 0.0936 0.3264 0.7013 0.099 Uiso calc R 1 1 . .
loop_
    _atom_site_aniso_label
    _atom_site_aniso_U_11
    _atom_site_aniso_U_22
    _atom_site_aniso_U_33
    _atom_site_aniso_U_12
    _atom_site_aniso_U_13
    _atom_site_aniso_U_23
    Ni1 0.0303(4) 0.0399(4) 0.0215(3) -0.0096(3) -0.0074(2) 0.0002(3)
    O1 0.0422(16) 0.0578(18) 0.0444(15) -0.0082(14) -0.0154(13) -0.0173(14)
    O1W 0.095(3) 0.079(2) 0.0377(15) -0.053(2) -0.0269(16) 0.0222(16)
    O2 0.080(3) 0.0384(18) 0.089(3) 0.0107(16) -0.022(2) -0.0196(16)
    N1 0.0307(17) 0.0426(19) 0.0356(16) -0.0079(13) -0.0048(13) -0.0087(13)
    C1 0.058(3) 0.037(2) 0.041(2) -0.010(2) -0.0073(19) -0.0010(17)
    C2 0.041(2) 0.045(2) 0.0385(19) -0.0071(18) -0.0112(17) 0.0018(17)
    C3 0.037(2) 0.045(2) 0.063(3) 0.0036(18) -0.004(2) -0.006(2)
    C4 0.044(3) 0.099(5) 0.070(4) -0.015(3) -0.018(3) -0.005(3)
    C5 0.066(3) 0.074(4) 0.058(3) -0.013(2) 0.018(3) -0.013(2)
_geom_special_details
;
All e.s.d.'s (except the e.s.d. in the dihedral angle between two l.s. planes)
are estimated using the full covariance matrix. The cell e.s.d.'s are taken
into account individually in the estimation of e.s.d.'s in distances, angles
and torsion angles; correlations between e.s.d.'s in cell parameters are only
used when they are defined by crystal symmetry. An approximate (isotropic)
treatment of cell e.s.d.'s is used for estimating e.s.d.'s involving l.s.
planes.
;
loop_
    _geom_bond_atom_site_label_1
    _geom_bond_atom_site_label_2
    _geom_bond_site_symmetry_2
    _geom_bond_distance
    _geom_bond_publ_flag
    Ni1 O1 . 2.019(3) ?
    Ni1 O1 7_556 2.019(3) ?
    Ni1 N1 . 2.087(3) ?
    Ni1 N1 7_556 2.087(3) ?
    Ni1 O1W 7_556 2.095(3) ?
    Ni1 O1W . 2.095(3) ?
    O1 C1 . 1.262(5) ?
    O1W H1W . 0.9519 ?
    O1W H2W . 0.8736 ?
    O2 C1 . 1.231(5) ?
    N1 C2 . 1.472(5) ?
    N1 H1N . 0.9209 ?
    C1 C2 . 1.550(5) ?
    C2 C3 . 1.542(6) ?
    C2 H2 . 0.9800 ?
    C3 C5 . 1.511(6) ?
    C3 C4 . 1.525(6) ?
    C3 H3 . 0.9800 ?
    C4 H4A . 0.9600 ?
    C4 H4B . 0.9600 ?
    C4 H4C . 0.9600 ?
    C5 H5A . 0.9600 ?
    C5 H5B . 0.9600 ?
    C5 H5C . 0.9600 ?
loop_
    _geom_angle_atom_site_label_1
    _geom_angle_atom_site_label_2
    _geom_angle_atom_site_label_3
    _geom_angle_site_symmetry_1
    _geom_angle_site_symmetry_3
    _geom_angle
    _geom_angle_publ_flag
    O1 Ni1 O1 . 7_556 180.00(13) ?
    O1 Ni1 N1 . . 81.68(11) ?
    O1 Ni1 N1 7_556 . 98.32(11) ?
    O1 Ni1 N1 . 7_556 98.32(11) ?
    O1 Ni1 N1 7_556 7_556 81.68(11) ?
    N1 Ni1 N1 . 7_556 180.00(6) ?
    O1 Ni1 O1W . 7_556 89.15(15) ?
    O1 Ni1 O1W 7_556 7_556 90.85(15) ?
    N1 Ni1 O1W . 7_556 88.38(13) ?
    N1 Ni1 O1W 7_556 7_556 91.62(13) ?
    O1 Ni1 O1W . . 90.85(15) ?
    O1 Ni1 O1W 7_556 . 89.15(15) ?
    N1 Ni1 O1W . . 91.62(13) ?
    N1 Ni1 O1W 7_556 . 88.38(13) ?
    O1W Ni1 O1W 7_556 . 180.0 ?
    C1 O1 Ni1 . . 115.9(2) ?
    Ni1 O1W H1W . . 131.2 ?
    Ni1 O1W H2W . . 95.2 ?
    H1W O1W H2W . . 132.9 ?
    C2 N1 Ni1 . . 109.2(2) ?
    C2 N1 H1N . . 107.4 ?
    Ni1 N1 H1N . . 118.6 ?
    O2 C1 O1 . . 123.2(4) ?
    O2 C1 C2 . . 118.5(4) ?
    O1 C1 C2 . . 118.3(4) ?
    N1 C2 C3 . . 114.4(3) ?
    N1 C2 C1 . . 110.7(3) ?
    C3 C2 C1 . . 111.6(4) ?
    N1 C2 H2 . . 106.6 ?
    C3 C2 H2 . . 106.6 ?
    C1 C2 H2 . . 106.6 ?
    C5 C3 C4 . . 110.0(4) ?
    C5 C3 C2 . . 113.2(4) ?
    C4 C3 C2 . . 110.7(4) ?
    C5 C3 H3 . . 107.6 ?
    C4 C3 H3 . . 107.6 ?
    C2 C3 H3 . . 107.6 ?
    C3 C4 H4A . . 109.5 ?
    C3 C4 H4B . . 109.5 ?
    H4A C4 H4B . . 109.5 ?
    C3 C4 H4C . . 109.5 ?
    H4A C4 H4C . . 109.5 ?
    H4B C4 H4C . . 109.5 ?
    C3 C5 H5A . . 109.5 ?
    C3 C5 H5B . . 109.5 ?
    H5A C5 H5B . . 109.5 ?
    C3 C5 H5C . . 109.5 ?
    H5A C5 H5C . . 109.5 ?
    H5B C5 H5C . . 109.5 ?
loop_
    _geom_torsion_atom_site_label_1
    _geom_torsion_atom_site_label_2
    _geom_torsion_atom_site_label_3
    _geom_torsion_atom_site_label_4
    _geom_torsion_site_symmetry_1
    _geom_torsion_site_symmetry_2
    _geom_torsion_site_symmetry_3
    _geom_torsion_site_symmetry_4
    _geom_torsion
    _geom_torsion_publ_flag
    O1 Ni1 O1 C1 7_556 . . .  14E1(10)
                                      ?
    N1 Ni1 O1 C1 . . . . -15.6(3) ?
    N1 Ni1 O1 C1 7_556 . . . 164.4(3) ?
    O1W Ni1 O1 C1 7_556 . . . -104.1(3) ?
    O1W Ni1 O1 C1 . . . . 75.9(3) ?
    O1 Ni1 N1 C2 . . . . 18.4(2) ?
    O1 Ni1 N1 C2 7_556 . . . -161.6(2) ?
    N1 Ni1 N1 C2 7_556 . . .  -12E1(7)
                                      ?
    O1W Ni1 N1 C2 7_556 . . . 107.8(3) ?
    O1W Ni1 N1 C2 . . . . -72.2(3) ?
    Ni1 O1 C1 O2 . . . . -168.9(4) ?
    Ni1 O1 C1 C2 . . . . 8.8(5) ?
    Ni1 N1 C2 C3 . . . . -145.7(3) ?
    Ni1 N1 C2 C1 . . . . -18.6(4) ?
    O2 C1 C2 N1 . . . . -174.8(4) ?
    O1 C1 C2 N1 . . . . 7.4(5) ?
    O2 C1 C2 C3 . . . . -46.2(5) ?
    O1 C1 C2 C3 . . . . 136.0(4) ?
    N1 C2 C3 C5 . . . . 65.0(5) ?
    C1 C2 C3 C5 . . . . -61.6(5) ?
    N1 C2 C3 C4 . . . . -59.0(5) ?
    C1 C2 C3 C4 . . . . 174.4(4) ?
loop_
    _geom_hbond_atom_site_label_D
    _geom_hbond_atom_site_label_H
    _geom_hbond_atom_site_label_A
    _geom_hbond_site_symmetry_A
    _geom_hbond_distance_DH
    _geom_hbond_distance_HA
    _geom_hbond_distance_DA
    _geom_hbond_angle_DHA
    N1 H1N O2 1_545 0.92 2.45(3) 3.286(5) 152
    O1W H1W O1 6_565 0.95 1.74 2.684(4) 172
    O1W H2W O2 7_566 0.87 2.04 2.856(5) 155
    C5 H5A O2 1_545 0.96 2.53 3.483(6) 170
