# Supplementary material for: trans-Diaqua­bis­(dl-valinato-κ2 N,O)nickel(II)
Source: Acta Crystallogr Sect E Struct Rep Online. 2011 Aug 6;67(Pt 9):m1204. doi: 10.1107/S1600536811031072 (PMC3200705; doi:10.1107/S1600536811031072)
Supplement: Supplementary file 2 [file e-67-m1204-Isup2.hkl]

#
# h,k,l, Fc-squared, Fo-squared, sigma(Fo-squared) and status flag
#
data_I
_shelx_title ' am39 in C c'
_shelx_refln_list_code          4
_shelx_F_calc_maximum      246.28
_exptl_crystal_F_000       688.00
_reflns_d_resolution_high  0.7295
 
loop_
 _symmetry_equiv_pos_as_xyz
 'x, y, z'
 '-x, y, -z+1/2'
 'x+1/2, y+1/2, z'
 '-x+1/2, y+1/2, -z+1/2'
 '-x, -y, -z'
 'x, -y, z-1/2'
 '-x+1/2, -y+1/2, -z'
 'x+1/2, -y+1/2, z-1/2'
 
_cell_length_a    24.8881
_cell_length_b     5.8701
_cell_length_c    10.0789
_cell_angle_alpha  90.000
_cell_angle_beta   90.442
_cell_angle_gamma  90.000
 
_shelx_F_squared_multiplier     1.000
 
loop_
 _refln_index_h
 _refln_index_k
 _refln_index_l
 _refln_F_squared_calc
 _refln_F_squared_meas
 _refln_F_squared_sigma
 _refln_observed_status
   4   0   0     2423.15     2175.49     30.10 o
   6   0   0    13507.61    11931.42     60.06 o
   8   0   0     1654.62     1522.64     47.54 o
  10   0   0    30967.81    30252.63    369.30 o
  12   0   0    13055.34    13347.12    130.58 o
  14   0   0       79.05       63.47     10.60 o
  16   0   0      883.29      603.47     86.81 o
  18   0   0     1552.83     1352.64     57.79 o
  20   0   0      650.96      569.23     46.90 o
  22   0   0      589.48      720.04     53.20 o
  24   0   0     2022.81     1710.78     77.45 o
  26   0   0     1450.30     1177.67     70.62 o
  28   0   0      972.26      804.33     67.05 o
  30   0   0      534.97      614.65     63.90 o
   1   1   0     4106.11     3216.85     24.23 o
   3   1   0     4928.67     4139.06     94.63 o
   5   1   0        0.27        1.82      5.88 o
   7   1   0        2.86        4.54      6.89 o
   9   1   0        6.32        1.48      4.39 o
  11   1   0      102.25       97.36     10.59 o
  13   1   0      152.28      174.55     17.68 o
  15   1   0      522.87      524.80     26.24 o
  17   1   0      754.00      764.28     45.73 o
  19   1   0       39.65       51.23     18.51 o
  21   1   0      157.47      106.48     22.20 o
  23   1   0      269.73      209.68     28.37 o
  25   1   0       41.55       22.18     23.37 o
  27   1   0       11.06       11.50     25.91 o
  29   1   0       10.86       34.04     26.22 o
  31   1   0       30.15       23.71     42.34 o
   0   2   0     8363.01     8164.17    145.83 o
   2   2   0      687.05      554.46      8.97 o
   4   2   0       15.23       58.55      7.97 o
   6   2   0     1313.91      992.32     19.98 o
   8   2   0      753.08      835.05     18.66 o
  10   2   0     9931.17    10439.41    332.06 o
  12   2   0     6917.03     6876.55    109.84 o
  14   2   0     3487.79     3525.95     35.78 o
  16   2   0     3436.38     3525.67     62.35 o
  18   2   0     2272.84     2370.04     67.09 o
  20   2   0     2021.81     2066.29     76.51 o
  22   2   0     1114.80     1107.44     46.87 o
  24   2   0      820.13      812.75     45.08 o
  26   2   0      362.61      392.50     37.05 o
  28   2   0      253.83      214.65     52.32 o
  30   2   0      279.21      353.81     58.63 o
   1   3   0       10.73       19.98      5.28 o
   3   3   0      677.13      842.43     25.11 o
   5   3   0     1539.67     1838.42     30.27 o
   7   3   0       15.40       18.53      7.96 o
   9   3   0      152.51      221.84     25.68 o
  11   3   0      123.25      125.51     21.33 o
  13   3   0      257.95      230.22     29.51 o
  15   3   0        1.25        1.60     25.13 o
  17   3   0        4.79       -2.44     28.72 o
  19   3   0      572.86      668.29     53.18 o
  21   3   0      579.89      627.75     58.40 o
  23   3   0      374.01      364.35     58.22 o
  25   3   0      239.98      251.34     52.90 o
  27   3   0        0.22       -8.38     46.13 o
  29   3   0        0.20      -24.14     49.18 o
   0   4   0    10004.44     4876.86   2629.25 o
   2   4   0     5709.84     5429.67     54.60 o
   4   4   0     4046.02     4760.19    154.34 o
   6   4   0     2029.94     2565.95     65.41 o
   8   4   0     2036.66     2417.21     41.47 o
  10   4   0     3567.44     4387.43    169.99 o
  12   4   0     1071.24     1431.33     42.03 o
  14   4   0      926.92     1081.29    133.04 o
  16   4   0      742.33      880.48    160.82 o
  18   4   0      226.33      232.17     27.68 o
  20   4   0      766.99     1034.89     76.28 o
  22   4   0      594.20      796.19     72.56 o
  24   4   0      366.31      538.37     67.12 o
  26   4   0      427.44      513.91     74.85 o
   1   5   0       77.45       68.50     15.66 o
   3   5   0       29.44       16.94     22.17 o
   5   5   0       54.00       76.17     27.12 o
   7   5   0      150.15      165.12     32.91 o
   9   5   0      453.37      508.68     46.19 o
  11   5   0      243.27      288.50     40.63 o
  13   5   0        2.45       -9.92     32.54 o
  15   5   0       13.28       14.67     31.37 o
  17   5   0        9.02      -22.83     31.58 o
  19   5   0       13.13       12.62     34.11 o
  21   5   0        6.29       39.47     34.10 o
  23   5   0       28.95       28.92     36.72 o
   0   6   0     1125.03     1150.05     57.12 o
   2   6   0      332.04      355.54     38.19 o
   4   6   0       32.60       23.92     28.87 o
   6   6   0       93.04       71.94     33.91 o
   8   6   0      496.13      530.83     51.43 o
  10   6   0     1001.51     1139.41     69.57 o
  12   6   0      387.35      401.67     52.17 o
  14   6   0      119.55      135.74     40.29 o
  16   6   0      182.42      159.71     41.95 o
  18   6   0      273.66      306.56     48.67 o
  20   6   0      265.07      270.40     48.70 o
   1   7   0        0.15      -23.79     32.49 o
   3   7   0       18.05       30.12     33.59 o
   5   7   0        0.07      -14.14     33.20 o
   7   7   0      106.67       73.23     38.70 o
   9   7   0        0.30       -4.50     40.14 o
  11   7   0       46.31       46.18     41.04 o
  13   7   0        0.98      -18.02     35.99 o
  15   7   0        1.75       -2.23     39.89 o
 -29   1   1      489.37      432.11     38.79 o
 -27   1   1      715.44      676.33     58.37 o
 -25   1   1     1028.42      957.63     44.96 o
 -23   1   1     1029.83      947.82    111.33 o
 -21   1   1      914.71      810.55     46.83 o
 -19   1   1      333.44      288.14     23.81 o
 -17   1   1     3045.01     2970.16     54.94 o
 -15   1   1     4229.17     4006.65     69.92 o
 -13   1   1     4825.18     4833.01     77.55 o
 -11   1   1    14618.32    13494.56     89.51 o
  -9   1   1       17.96       34.84     11.46 o
  -7   1   1      162.12       78.81     14.72 o
  -5   1   1    32555.20    30486.79    127.57 o
  -3   1   1     4306.33     5389.97     35.06 o
  -1   1   1    33180.86    33580.10    102.81 o
   1   1   1    15034.67    13947.31     40.16 o
   3   1   1      354.48      420.61     11.22 o
   5   1   1    17760.11    16416.11     69.82 o
   7   1   1    13640.48    12636.53    134.40 o
   9   1   1     6572.55     6407.10     81.15 o
  11   1   1     6310.87     6605.62    121.49 o
  13   1   1     6399.03     6241.31     72.35 o
  15   1   1     4138.61     3852.11    109.03 o
  17   1   1     2745.86     2638.10     57.58 o
  19   1   1     2074.78     1992.69     51.92 o
  21   1   1      300.02      321.83     28.09 o
  23   1   1     1622.29     1526.89     52.38 o
  25   1   1     1852.76     1744.55     86.34 o
  27   1   1      302.38      268.18     49.37 o
  29   1   1      497.81      552.59     60.54 o
 -30   2   1       25.64       11.14     28.64 o
 -28   2   1       20.82       20.78     34.35 o
 -26   2   1        6.22        1.30     25.81 o
 -24   2   1       63.59       47.67     23.79 o
 -22   2   1       88.05      135.13     24.33 o
 -20   2   1      488.11      440.53     30.76 o
 -18   2   1        0.22       -9.13     18.89 o
 -16   2   1      481.28      577.38     38.19 o
 -14   2   1       23.90        2.81     15.16 o
 -12   2   1      282.95      274.56     19.45 o
 -10   2   1       58.07       73.60     13.85 o
  -8   2   1      227.02      197.58     17.49 o
  -6   2   1      463.02      652.89     18.38 o
  -4   2   1     2036.26     2169.50     58.53 o
  -2   2   1      266.78      210.68     17.82 o
   0   2   1      581.43      386.01     18.17 o
   2   2   1      165.34      101.63      6.78 o
   4   2   1     2165.75     2004.38     20.80 o
   6   2   1      421.96      370.95     19.91 o
   8   2   1     1232.21     1664.08     32.16 o
  10   2   1      388.79      512.41     21.20 o
  12   2   1       77.56       66.08     10.81 o
  14   2   1      155.81      160.85     21.69 o
  16   2   1     1223.06     1298.70    129.98 o
  18   2   1       11.17        8.41     28.88 o
  20   2   1      406.29      324.08     44.34 o
  22   2   1        9.21        2.64     33.81 o
  24   2   1       23.05        4.14     37.47 o
  26   2   1        1.25        1.58     41.30 o
  28   2   1       19.35       64.19     43.95 o
  30   2   1       18.62       19.84     49.46 o
 -29   3   1       70.89       28.75     47.95 o
 -27   3   1      377.85      492.99     65.43 o
 -25   3   1      857.70      936.98     50.61 o
 -23   3   1     1262.25     1393.15     55.73 o
 -21   3   1     1600.34     1763.64     57.65 o
 -19   3   1       66.11       89.65     22.74 o
 -17   3   1      632.88      740.83     47.89 o
 -15   3   1     5523.46     6203.07     85.00 o
 -13   3   1     5190.95     5976.95    311.23 o
 -11   3   1     5431.65     6033.52     71.59 o
  -9   3   1      949.35     1028.18     53.23 o
  -7   3   1      296.48      353.01     28.37 o
  -5   3   1     9443.62    10534.61    114.26 o
  -3   3   1     7232.21     7001.94     61.46 o
  -1   3   1     3967.43     3839.83    114.78 o
   1   3   1     2639.84     2403.89     48.37 o
   3   3   1     3800.05     3651.29    176.10 o
   5   3   1     5678.78     5661.26    184.85 o
   7   3   1     1047.91     1081.89     21.32 o
   9   3   1      615.53      677.22     72.32 o
  11   3   1     1181.00     1299.33     49.70 o
  13   3   1     4162.11     4880.66    100.08 o
  15   3   1     3588.28     4151.77    103.16 o
  17   3   1      322.43      293.47     42.96 o
  19   3   1      314.60      357.20     48.41 o
  21   3   1      688.53      878.66     67.02 o
  23   3   1     1374.91     1458.99     91.60 o
  25   3   1     1253.89     1815.10    103.97 o
  27   3   1      342.90      382.67     67.64 o
  29   3   1      237.05      388.26     69.39 o
 -28   4   1        0.90        3.06     51.77 o
 -26   4   1       68.18      123.75     56.45 o
 -24   4   1      122.72      137.21     50.55 o
 -22   4   1        3.13        9.67     43.29 o
 -20   4   1       27.41       24.66     35.64 o
 -18   4   1       23.43       -1.97     31.56 o
 -16   4   1       54.13       47.77     20.27 o
 -14   4   1      209.31      258.46     24.99 o
 -12   4   1       56.87      108.67     19.22 o
 -10   4   1       20.11       46.37     17.38 o
  -8   4   1      181.77      313.50     67.51 o
  -6   4   1      198.26      243.37     28.69 o
  -4   4   1       21.46       19.25     19.32 o
  -2   4   1       14.44       29.31     13.13 o
   0   4   1      254.15      290.73     18.08 o
   2   4   1      485.57      471.40     28.12 o
   4   4   1       36.77       46.34     18.61 o
   6   4   1      380.42      405.75     20.21 o
   8   4   1      531.87      524.58     29.97 o
  10   4   1        6.71       -0.56     14.44 o
  12   4   1        6.98       12.84     16.33 o
  14   4   1       55.39       71.20     20.37 o
  16   4   1      146.27      143.60     23.63 o
  18   4   1      187.61      222.04     44.62 o
  20   4   1       40.59       42.85     21.96 o
  22   4   1       27.96       20.80     42.03 o
  24   4   1      114.23       83.47     54.96 o
 -23   5   1       76.84       52.34     34.47 o
 -21   5   1      316.98      225.11     40.37 o
 -19   5   1      145.10      153.91     35.79 o
 -17   5   1      280.32      249.12     39.29 o
 -15   5   1      777.53      852.38     58.17 o
 -13   5   1      253.11      281.69     40.50 o
 -11   5   1      429.92      520.03     49.72 o
  -9   5   1      585.03      754.33     50.37 o
  -7   5   1      601.50      757.92     49.46 o
  -5   5   1     2196.89     2516.31     74.18 o
  -3   5   1     2040.98     1897.02     66.95 o
  -1   5   1      744.89      657.53     28.52 o
   1   5   1      328.93      313.76     22.52 o
   3   5   1      839.12      892.95     50.99 o
   5   5   1     2089.35     2315.95     77.11 o
   7   5   1     2555.71     2935.84     90.95 o
   9   5   1     1912.42     2190.67     85.26 o
  11   5   1      456.63      577.86     52.99 o
  13   5   1      527.05      597.32     53.42 o
  15   5   1     1035.10     1147.26     68.17 o
  17   5   1      654.21      628.74     55.62 o
  19   5   1      614.41      551.13     54.51 o
  21   5   1      321.80      338.51     46.30 o
  23   5   1      163.08      106.90     39.52 o
 -20   6   1       14.96       20.22     33.63 o
 -18   6   1        0.16       -4.56     35.11 o
 -16   6   1       16.10       -5.41     35.92 o
 -14   6   1        5.42       34.56     36.49 o
 -12   6   1        0.10       -4.23     33.36 o
 -10   6   1      109.14      113.85     36.83 o
  -8   6   1        7.50       11.24     29.45 o
  -6   6   1        0.62        4.63     31.63 o
  -4   6   1       30.42       50.67     28.40 o
  -2   6   1      441.29      453.81     28.55 o
   0   6   1       32.65       56.46     19.59 o
   2   6   1      207.47      204.55     35.34 o
   4   6   1       31.07       21.86     29.95 o
   6   6   1        3.22        4.51     31.56 o
   8   6   1       81.32       51.55     33.79 o
  10   6   1      177.97      231.89     44.63 o
  12   6   1        1.37       33.48     35.25 o
  14   6   1       55.94       69.19     38.54 o
  16   6   1        1.43        8.06     39.28 o
  18   6   1        7.65       -2.45     37.94 o
 -15   7   1      118.33      101.40     40.16 o
 -13   7   1      156.36      191.49     45.68 o
 -11   7   1      271.16      332.75     50.26 o
  -9   7   1      135.75      256.68     47.95 o
  -7   7   1      152.64      169.24     40.19 o
  -5   7   1      281.79      275.43     41.19 o
  -3   7   1      162.36      116.49     33.52 o
  -1   7   1      238.25      225.39     38.39 o
   1   7   1      201.45      243.51     43.68 o
   3   7   1       99.41      122.47     40.83 o
   5   7   1      293.89      307.90     47.98 o
   7   7   1      289.40      308.79     50.98 o
   9   7   1       83.65       79.01     42.47 o
  11   7   1       50.51      107.43     44.46 o
  13   7   1       55.69       55.40     41.84 o
 -30   0   2      278.61      306.06     53.32 o
 -28   0   2      896.92      780.10     63.48 o
 -26   0   2     1569.29     1136.64     66.48 o
 -24   0   2      933.09      792.60     54.79 o
 -22   0   2     1386.50     1235.23     60.20 o
 -20   0   2      968.53      826.42     48.76 o
 -18   0   2     2321.54     2122.16     69.47 o
 -16   0   2     4198.69     3643.09     82.42 o
 -14   0   2       12.33       16.26     19.39 o
 -12   0   2     2366.37     2278.42     58.63 o
  -8   0   2     1372.38     1442.12     23.52 o
  -6   0   2       27.79       31.36      5.38 o
  -4   0   2     3419.75     3059.80     24.41 o
  -2   0   2     1337.89     1425.86     24.59 o
   0   0   2    60655.25    58901.18    367.38 o
   2   0   2    30549.24    29044.20    115.08 o
   8   0   2    16886.41    16344.22    126.95 o
  10   0   2    20049.92    23354.26    127.85 o
  12   0   2    20686.36    24769.92    136.82 o
  14   0   2     7782.42     8398.84     82.58 o
  16   0   2      455.99      518.75     24.19 o
  18   0   2     2205.93     2491.08     48.01 o
  20   0   2      793.68     1017.55     31.87 o
 -29   1   2       33.35       38.17     26.29 o
 -27   1   2       40.92       29.89     24.99 o
 -25   1   2      106.63      139.32     25.68 o
 -23   1   2       10.45       15.06     20.24 o
 -21   1   2        2.49       -2.57     17.79 o
 -19   1   2       32.27       16.12     17.42 o
 -17   1   2      677.71      629.52     39.42 o
 -15   1   2      229.44      229.70     19.91 o
 -13   1   2      239.82      254.54     19.40 o
 -11   1   2        2.03        9.18     18.61 o
  -9   1   2      877.12      879.42     35.07 o
  -3   1   2     1485.14     1544.08     31.88 o
  -1   1   2     4067.30     3538.89     32.45 o
   1   1   2      835.14      577.02     26.02 o
   3   1   2     1795.16     1794.93     87.05 o
   5   1   2      692.69      753.50    103.17 o
   7   1   2     5174.38     5390.59    342.45 o
   9   1   2     2802.00     2944.25     47.09 o
  15   1   2      246.21      265.57     31.71 o
  17   1   2      415.22      340.94     36.28 o
  19   1   2     1003.28      887.29     54.36 o
 -30   2   2      203.51      177.20     33.65 o
 -28   2   2      419.06      380.23     36.68 o
 -26   2   2      758.60      623.89     65.04 o
 -24   2   2      194.58      172.36     27.77 o
 -22   2   2      439.30      374.28     30.60 o
 -20   2   2      402.34      355.00     28.01 o
 -18   2   2     1330.41     1391.95     42.56 o
 -16   2   2     8036.13     7769.64    200.63 o
 -14   2   2     5169.47     5029.41    174.69 o
 -12   2   2     4764.91     4744.29     83.70 o
 -10   2   2     8782.89     8618.89    103.54 o
  -8   2   2    11027.12    11526.23    108.69 o
  -6   2   2    24505.10    25657.50    139.46 o
  -4   2   2    18479.07    21009.39     80.33 o
  -2   2   2     7857.87     7589.98     57.66 o
   0   2   2     7934.76     7841.14     82.32 o
   2   2   2     8729.07     8182.54     43.81 o
   4   2   2     1854.24     1782.25     27.35 o
   6   2   2      181.73      242.90     13.46 o
   8   2   2     1572.16     1898.86     26.69 o
  10   2   2     3383.15     3660.28     43.96 o
  12   2   2     5952.06     5804.19     70.83 o
  14   2   2     3433.70     3432.84     84.90 o
  16   2   2       38.70       30.14     11.86 o
  18   2   2     1466.62     1442.20     71.50 o
  20   2   2     2961.20     3441.69    104.77 o
 -29   3   2       31.73       37.10     31.66 o
 -27   3   2        8.18       10.96     28.44 o
 -25   3   2       58.46       40.10     26.03 o
 -23   3   2       15.14       17.31     24.55 o
 -21   3   2       86.05       68.26     24.01 o
 -19   3   2      170.14      184.86     25.36 o
 -17   3   2        0.29        2.38     18.46 o
 -15   3   2       67.63       45.65     19.36 o
 -13   3   2      588.28      643.75     30.35 o
 -11   3   2      611.69      649.31     37.35 o
  -9   3   2      889.17      959.10     28.11 o
  -7   3   2      141.21      118.33     13.53 o
  -5   3   2      874.92     1142.52     25.06 o
  -3   3   2      530.60      497.97     18.99 o
  -1   3   2       57.60       83.76      8.37 o
   1   3   2       99.26      101.59      9.19 o
   3   3   2      160.26      127.39     12.29 o
   5   3   2      293.88      321.56     16.37 o
   7   3   2        0.15       -0.58     21.20 o
   9   3   2      210.14      236.17     29.64 o
  11   3   2      679.43      735.90     44.16 o
  13   3   2      119.62       98.38     26.47 o
 -28   4   2      173.98      217.30     60.67 o
 -26   4   2      593.75      625.50     70.48 o
 -24   4   2      198.33      156.11     47.77 o
 -22   4   2      480.96      469.20     55.99 o
 -20   4   2      474.53      627.33     39.25 o
 -18   4   2      160.12      188.83     27.70 o
 -16   4   2     1539.07     1554.25    101.20 o
 -14   4   2      756.43      715.07     33.17 o
 -12   4   2       41.74       65.87     20.12 o
 -10   4   2      649.57      808.27     46.44 o
  -8   4   2      689.37      961.31     46.71 o
  -6   4   2      728.23      780.80     39.36 o
  -4   4   2     1194.10     1141.53     31.12 o
  -2   4   2      803.90      786.63     25.73 o
   0   4   2     1573.63     1434.18     71.76 o
   2   4   2     5916.28     5780.12    101.22 o
   4   4   2     4705.14     4545.30     93.92 o
   6   4   2     1097.13     1038.02     51.36 o
   8   4   2     2653.12     2836.86     84.11 o
  10   4   2     2783.23     2997.73     90.61 o
  12   4   2     2419.45     2515.21     86.73 o
  14   4   2     2415.86     2601.48     86.30 o
  16   4   2      215.53      198.76     37.42 o
  18   4   2      205.51      159.06     34.50 o
  20   4   2      861.28      770.17     53.83 o
  22   4   2      585.15      417.57     46.97 o
  24   4   2      406.19      286.28     43.70 o
 -25   5   2       60.57       74.94     32.65 o
 -23   5   2       34.40       12.97     30.10 o
 -21   5   2        7.21       15.26     31.68 o
 -19   5   2        6.08       18.20     28.73 o
 -17   5   2        0.15       -8.95     29.95 o
 -15   5   2       21.18        7.17     31.27 o
 -13   5   2      134.68      129.63     33.37 o
 -11   5   2        9.93       11.25     27.38 o
  -9   5   2      127.20      108.38     26.68 o
  -7   5   2        4.83       -2.12     24.17 o
  -5   5   2       39.46       54.43     23.98 o
  -3   5   2      134.45      113.20     17.32 o
  -1   5   2       18.99       13.35     14.90 o
   1   5   2      631.59      514.17     26.28 o
   3   5   2      115.96       58.29     29.34 o
   5   5   2      177.79      207.84     35.06 o
   7   5   2      346.01      392.28     43.05 o
   9   5   2      210.99      182.08     40.58 o
  11   5   2      132.50      163.54     38.41 o
  13   5   2      124.63      152.57     39.46 o
  15   5   2      142.53      105.56     37.57 o
  17   5   2      139.49      155.78     40.65 o
  19   5   2       56.60       23.43     31.94 o
  21   5   2       88.32      128.00     42.59 o
 -22   6   2      130.93      104.07     33.67 o
 -20   6   2      288.21      328.02     45.90 o
 -18   6   2      233.25      207.27     43.43 o
 -16   6   2      255.71      265.83     42.34 o
 -14   6   2      133.94      149.64     36.47 o
 -12   6   2      313.91      337.91     46.81 o
 -10   6   2     1223.43     1418.91     70.04 o
  -8   6   2     1116.91     1303.52     65.94 o
  -6   6   2      424.44      395.18     41.83 o
  -4   6   2      181.62      156.59     29.96 o
  -2   6   2      306.75      306.01     26.09 o
   0   6   2      781.43      887.24     56.44 o
   2   6   2      918.01      987.94     57.67 o
   4   6   2      279.98      230.55     41.15 o
   6   6   2       72.88       56.44     36.07 o
   8   6   2      307.56      411.72     52.88 o
  10   6   2      338.40      389.51     50.72 o
  12   6   2      339.51      398.51     55.57 o
  14   6   2      388.28      573.25     60.27 o
  16   6   2      229.14      306.98     51.13 o
  18   6   2      341.49      469.52     58.85 o
  -5   7   2       18.59       29.69     29.09 o
  -3   7   2        0.55       -8.78     27.15 o
  -1   7   2       10.40       -4.32     33.35 o
   1   7   2       26.01       27.94     34.66 o
   3   7   2       24.82       90.58     38.65 o
   5   7   2       91.27       98.39     40.60 o
   7   7   2        1.79        2.45     41.66 o
   9   7   2        1.48       31.38     40.67 o
  11   7   2        2.98       16.57     43.36 o
 -29   1   3      470.34      361.87     35.06 o
 -27   1   3      863.23      735.20     40.96 o
 -25   1   3      465.56      422.99     45.08 o
 -23   1   3      437.77      443.29     63.91 o
 -21   1   3     1081.23      941.01     70.32 o
 -19   1   3     1136.40      912.24     90.15 o
 -17   1   3     3006.78     3059.24     42.81 o
 -15   1   3     2858.26     2953.60     78.93 o
 -13   1   3     4931.84     4906.70     45.20 o
 -11   1   3     7555.85     8051.86    126.63 o
  -9   1   3     1608.19     1513.67     35.31 o
  -7   1   3      766.78      810.75     27.02 o
  -5   1   3     2811.13     3230.97     37.85 o
  -3   1   3    25427.30    25931.66     99.40 o
  -1   1   3    27139.29    26940.34    133.67 o
   1   1   3     1819.94     1837.18     34.82 o
   3   1   3      259.52      216.71      9.94 o
   5   1   3       58.20       51.88      7.72 o
   7   1   3    17166.51    17651.60    161.77 o
   9   1   3    18865.32    19414.84     92.67 o
  11   1   3     3228.92     3519.14     64.09 o
  13   1   3     3498.66     3775.83     69.14 o
 -28   2   3       12.53        4.69     26.51 o
 -26   2   3        6.13       12.13     24.77 o
 -24   2   3       21.03       26.84     22.75 o
 -22   2   3       16.64       29.63     29.31 o
 -20   2   3      173.16      201.78     24.09 o
 -18   2   3        0.51        3.68     17.21 o
 -16   2   3      101.04       86.78     19.68 o
 -14   2   3      414.85      392.18     35.14 o
 -12   2   3      802.63      844.18     40.79 o
 -10   2   3       37.14       44.12     18.13 o
  -8   2   3       92.48      102.30     20.76 o
  -4   2   3        0.53        2.44     10.18 o
  -2   2   3      571.52      622.84     13.97 o
   0   2   3      166.74      118.22     20.01 o
   2   2   3     1358.64     1281.90     25.58 o
   4   2   3     1145.31     1029.30     20.45 o
   6   2   3      138.41      183.22     13.73 o
   8   2   3     1328.62     1188.00     29.22 o
 -29   3   3       37.87       24.46     28.81 o
 -27   3   3      314.37      253.80     35.71 o
 -25   3   3      320.42      280.46     33.02 o
 -23   3   3      389.97      383.82     38.72 o
 -21   3   3     1061.66     1146.84    101.16 o
 -19   3   3      184.05      169.07     30.56 o
 -17   3   3      393.28      456.49     29.43 o
 -15   3   3     2187.73     2476.72     72.46 o
 -13   3   3     2146.96     2296.69     66.10 o
 -11   3   3     2292.24     2886.80     68.03 o
  -9   3   3     2483.56     2653.00     77.28 o
  -7   3   3     1455.37     1542.96     30.58 o
  -5   3   3     2374.90     2695.20     80.85 o
  -3   3   3     8683.03     8580.39     72.94 o
  -1   3   3     5254.03     4811.52    192.91 o
   1   3   3     3616.10     3236.01     61.33 o
   3   3   3     8772.64     8407.67     43.52 o
   5   3   3     2235.33     2253.65     76.52 o
   7   3   3     4236.78     4330.02     65.86 o
   9   3   3     5009.99     5217.29     61.74 o
  11   3   3     1179.70     1324.77     57.24 o
  13   3   3     2883.58     3223.55     85.43 o
  15   3   3     1412.07     1439.05     61.67 o
 -28   4   3        3.80       -0.39     31.17 o
 -26   4   3      131.92      130.77     32.36 o
 -24   4   3      137.78      131.45     29.86 o
 -22   4   3        7.46      -10.20     25.29 o
 -20   4   3       33.69       39.07     24.26 o
 -18   4   3       85.80       66.16     23.10 o
 -16   4   3        3.85        1.80     15.45 o
 -14   4   3       70.99       61.60     14.97 o
 -12   4   3      113.33       49.61     16.25 o
 -10   4   3        0.30       -5.42     13.81 o
  -8   4   3      190.65      183.48     17.81 o
  -6   4   3      363.26      320.30    124.55 o
  -4   4   3      189.71      168.15     15.98 o
  -2   4   3      104.95      105.30     17.36 o
   0   4   3      677.53      688.70     51.49 o
   2   4   3      146.85      134.11     28.29 o
   4   4   3        4.01       -7.43     22.48 o
   6   4   3      333.32      308.20     36.28 o
   8   4   3      211.52      135.59     34.78 o
  10   4   3      100.59       99.13     34.60 o
  12   4   3      131.67      139.81     36.80 o
  14   4   3       26.12       22.02     32.31 o
  16   4   3        0.28        6.37     28.78 o
  18   4   3      148.04      123.10     33.84 o
  20   4   3       79.28       63.97     30.33 o
  22   4   3       15.77       -3.04     31.03 o
  24   4   3        1.00        5.56     32.60 o
 -25   5   3      161.90      125.65     34.54 o
 -23   5   3       86.59       71.77     31.21 o
 -21   5   3      438.24      332.88     42.63 o
 -19   5   3      312.94      270.39     36.94 o
 -17   5   3      303.28      286.07     37.26 o
 -15   5   3      760.79      773.91     51.75 o
 -13   5   3      538.49      671.74     87.19 o
 -11   5   3      536.39      600.00     45.24 o
  -9   5   3      761.73      872.51     47.96 o
  -7   5   3      249.34      264.59     30.20 o
  -5   5   3      473.85      556.78     35.55 o
  -3   5   3     2495.82     2475.52     81.06 o
  -1   5   3     1108.48     1039.70     61.95 o
   1   5   3      131.74      101.29     27.71 o
   3   5   3      283.28      287.12     36.07 o
   5   5   3      113.87       96.67     30.79 o
   7   5   3     1501.63     1643.86     72.40 o
   9   5   3     2335.25     2494.20     91.02 o
  11   5   3      251.11      188.59     39.77 o
  13   5   3      325.11      418.26     49.19 o
  15   5   3      576.33      655.37     57.45 o
  17   5   3      585.19      621.67     59.57 o
  19   5   3      954.62     1034.88     70.76 o
  21   5   3      572.47      633.19     59.02 o
 -14   6   3       24.48        5.83     28.49 o
 -12   6   3       88.99       99.09     32.52 o
 -10   6   3      159.52      165.16     34.23 o
  -8   6   3        1.44       36.95     26.39 o
  -6   6   3        1.85       15.86     22.19 o
  -4   6   3       18.84       19.75     21.78 o
  -2   6   3       15.95       37.67     17.36 o
   0   6   3        2.36        2.06     28.28 o
   2   6   3        1.86       -8.22     27.81 o
   4   6   3        7.76        5.67     31.45 o
   6   6   3        2.70        6.40     34.57 o
   8   6   3       21.78       34.57     35.76 o
  10   6   3      103.73       81.46     41.04 o
  12   6   3       17.13       34.22     34.66 o
  14   6   3        1.17       20.17     39.18 o
  16   6   3       23.71       11.72     42.09 o
  -1   7   3      348.64      259.66     47.78 o
   1   7   3      263.70      241.09     47.18 o
   3   7   3      186.57      246.39     47.62 o
   5   7   3      261.49      330.44     51.72 o
   7   7   3      443.88      556.18     62.02 o
 -28   0   4      405.28      314.87     47.78 o
 -26   0   4      413.25      285.50     42.78 o
 -24   0   4      541.86      475.39     47.46 o
 -22   0   4      896.03      791.25     52.66 o
 -20   0   4     1787.99     1724.69     68.72 o
 -18   0   4     4630.07     4525.13    103.97 o
 -16   0   4     4069.67     4273.78     97.55 o
  -8   0   4     4415.89     5056.96     64.10 o
  -6   0   4     3440.04     3893.34     55.74 o
  -4   0   4     1172.90     1027.70     22.54 o
  -2   0   4     4453.44     3548.78     50.38 o
   0   0   4      463.32      677.75     21.33 o
   2   0   4      482.38      363.96     12.74 o
   4   0   4     2707.58     2427.46     30.08 o
   6   0   4     4056.97     3609.15     62.29 o
   8   0   4     7797.91     6758.74     87.02 o
  10   0   4     1758.52     1516.42     45.06 o
  12   0   4     6090.87     6578.56     92.77 o
  14   0   4     5004.83     5700.38     89.51 o
  16   0   4     2376.80     2600.19     63.21 o
  18   0   4     2805.26     3240.65     71.58 o
  20   0   4      352.93      460.78     31.75 o
 -29   1   4        0.41       16.25     24.97 o
 -27   1   4        9.96       -4.88     21.44 o
 -25   1   4      141.54       89.41     22.91 o
 -23   1   4      128.32       96.68     22.91 o
 -21   1   4       69.98       67.01     20.31 o
 -19   1   4        4.42        7.78     18.41 o
 -17   1   4       94.39      106.55     20.35 o
 -15   1   4        8.04        4.75      7.07 o
 -13   1   4      778.75      882.61     20.40 o
 -11   1   4       66.97       55.45     10.45 o
  -9   1   4      252.15      219.93     12.76 o
  -7   1   4       24.65       46.25     13.09 o
  -5   1   4       87.71       78.17     11.40 o
  -3   1   4      875.80     1070.82     33.64 o
  -1   1   4     6538.85     5974.96     42.00 o
   1   1   4     1899.59     1885.35     52.25 o
   3   1   4     3522.48     3408.95    101.35 o
   5   1   4     3271.69     3328.01     42.47 o
   7   1   4      126.65       69.22     12.65 o
   9   1   4        1.42       17.75     17.74 o
  11   1   4      292.83      282.63     26.31 o
  13   1   4        0.89       -3.23     19.38 o
  15   1   4       14.15        0.77     20.19 o
  17   1   4      853.24      956.30     44.45 o
  21   1   4      442.06      424.85     33.90 o
 -28   2   4      392.73      367.78     35.74 o
 -26   2   4      594.80      602.83     71.92 o
 -24   2   4      307.60      241.30     29.09 o
 -22   2   4      123.82      134.24     30.23 o
 -20   2   4       84.03       62.58     20.31 o
 -18   2   4      582.90      618.47     35.59 o
 -16   2   4     1812.42     2015.64     33.91 o
 -14   2   4     2916.94     3153.81     81.15 o
 -12   2   4      699.06      712.03     42.88 o
  -4   2   4    16294.87    18885.88     88.72 o
  -2   2   4    19645.32    17402.24    564.68 o
   0   2   4     3233.23     3141.64     62.62 o
   2   2   4    11046.37     9030.53    365.70 o
   4   2   4    10640.48    10231.17    169.25 o
   6   2   4     3477.57     3699.75     73.95 o
   8   2   4     6996.41     7092.05    105.29 o
  10   2   4     3013.74     3316.60     76.13 o
  12   2   4     4350.28     4497.77     91.13 o
 -27   3   4        0.66       -2.22     28.59 o
 -25   3   4       32.95       25.77     26.70 o
 -23   3   4        5.01       -5.98     23.11 o
 -21   3   4       38.26       46.53     22.36 o
 -19   3   4        5.31        1.91     19.75 o
 -17   3   4       21.16       -5.88     25.75 o
 -15   3   4       12.41       11.70     24.21 o
 -13   3   4      220.80      222.42     30.12 o
 -11   3   4       10.38        6.59     20.33 o
  -9   3   4        1.85        4.96     17.36 o
  -7   3   4       58.29       74.67     11.80 o
  -5   3   4      135.77      160.19     15.23 o
  -3   3   4      229.71      190.74     11.92 o
  -1   3   4        1.51        1.69     18.76 o
   1   3   4      601.52      610.12     16.10 o
   3   3   4      600.63      616.45     18.03 o
   5   3   4      416.70      379.87     12.60 o
   7   3   4     1847.70     1738.41     34.25 o
   9   3   4      321.34      288.01     19.56 o
  11   3   4       31.79       12.78     24.88 o
  13   3   4        1.43       23.65     27.32 o
  15   3   4       80.29      106.45     31.65 o
  17   3   4       56.06       22.78     25.72 o
  19   3   4        3.70       10.33     25.76 o
 -26   4   4      401.01      395.52     47.04 o
 -24   4   4      252.92      190.53     32.25 o
 -22   4   4      345.51      318.02     33.45 o
 -20   4   4      487.50      547.23     49.57 o
 -18   4   4      476.20      526.50     35.88 o
 -16   4   4     1557.54     1467.63     66.38 o
 -14   4   4     2300.81     2295.90    135.89 o
 -12   4   4      451.53      377.33     27.76 o
 -10   4   4      249.55      256.38     18.80 o
  -8   4   4     1492.49     1629.33     71.18 o
  -6   4   4      957.67     1005.51     24.14 o
  -4   4   4     1233.53     1103.41     51.80 o
  -2   4   4      649.40      615.90     72.66 o
   0   4   4      124.30      123.50     26.67 o
   2   4   4     1614.31     1595.14     32.90 o
   4   4   4     3004.92     2843.39     79.24 o
   6   4   4      573.37      527.38     42.51 o
   8   4   4     1665.49     1705.33     69.51 o
  10   4   4     1141.40     1400.21     68.48 o
  12   4   4     1418.84     1722.27     75.78 o
  14   4   4     2259.39     2337.09     87.36 o
  16   4   4      578.22      661.60     54.01 o
  18   4   4      226.19      271.19     41.03 o
  20   4   4      594.94      557.50     52.06 o
  22   4   4      566.18      522.79     50.24 o
  24   4   4      112.29      107.10     33.63 o
 -19   5   4       10.30       27.67     23.88 o
 -17   5   4      166.16      151.15     31.10 o
 -15   5   4       91.69       88.44     22.68 o
 -13   5   4        0.44       -1.84     24.46 o
 -11   5   4        7.14       -3.95     24.96 o
  -9   5   4        5.76       12.78     21.41 o
  -7   5   4        2.91        9.00     17.35 o
  -5   5   4        2.42        0.26     16.47 o
  -3   5   4       66.30       42.63     14.36 o
  -1   5   4       50.47       59.59     29.33 o
   1   5   4      495.14      507.05     43.84 o
   3   5   4      148.41      143.82     31.97 o
   5   5   4       12.19       11.91     29.19 o
   7   5   4       27.09       11.22     29.44 o
   9   5   4       22.27       37.22     32.25 o
  11   5   4       69.31       65.31     35.13 o
  13   5   4        1.82       11.13     34.45 o
  15   5   4       99.07      104.18     39.67 o
  17   5   4      175.99      101.71     40.50 o
  19   5   4       50.47       38.61     38.64 o
  -2   6   4      641.86      667.23     53.36 o
   0   6   4      352.14      310.93     44.06 o
   2   6   4      852.32      843.54     59.42 o
   4   6   4      911.41      864.78     62.30 o
   6   6   4      385.70      320.93     49.35 o
   8   6   4      332.81      299.94     49.19 o
  10   6   4       68.72       77.42     37.83 o
  12   6   4       85.57       18.62     38.97 o
  14   6   4      403.42      459.40     57.60 o
  -1   7   4        3.05        3.10     38.76 o
   1   7   4       31.07       45.15     39.29 o
   3   7   4        1.19       14.17     39.50 o
 -27   1   5      299.36      256.43     52.88 o
 -25   1   5      264.61      212.42     30.03 o
 -23   1   5      325.49      295.18     28.60 o
 -21   1   5      229.15      235.48     50.91 o
 -19   1   5     2154.73     2124.59     56.00 o
 -17   1   5     2285.72     2381.84     83.85 o
 -15   1   5      916.56     1315.33     37.54 o
 -13   1   5     3574.03     4220.10     64.89 o
 -11   1   5     1889.78     2234.96     49.17 o
  -9   1   5     2553.36     3093.52     57.37 o
  -7   1   5     6184.79     6936.66     85.86 o
  -3   1   5    10175.48     9966.29     54.00 o
  -1   1   5    14210.69    13853.18    134.39 o
   1   1   5     4179.81     4380.54     38.85 o
   3   1   5     1570.29     1473.21     20.72 o
   5   1   5      725.79      795.94     24.53 o
   7   1   5     7212.76     6896.03    192.30 o
   9   1   5     8453.98     8214.80    239.77 o
  11   1   5     5370.63     6190.11    102.24 o
  13   1   5     1270.39     1482.98     54.50 o
  15   1   5      129.53      166.51     28.09 o
  17   1   5     2169.27     2591.10     75.19 o
  19   1   5     2051.69     2258.08    148.68 o
  21   1   5     1699.15     1830.35     65.37 o
 -28   2   5        0.06      -15.69     36.95 o
 -26   2   5        7.39       -3.56     23.27 o
 -24   2   5        7.69       -5.36     23.11 o
 -22   2   5       10.08       30.36     21.32 o
 -20   2   5        0.51        9.81     20.77 o
 -18   2   5        1.80       -8.92     28.14 o
 -16   2   5       44.38       44.69     13.42 o
 -14   2   5      182.07      165.63     33.68 o
  -4   2   5       16.31       13.95      4.29 o
  -2   2   5      990.96      853.15     38.00 o
   0   2   5        2.65        0.60     17.33 o
   2   2   5      724.27      688.51     34.33 o
   4   2   5      243.81      192.89      7.97 o
   6   2   5       98.84       87.83     22.03 o
   8   2   5       37.02       38.16     21.63 o
  10   2   5       54.66       33.88     23.44 o
  12   2   5        0.08       12.03     22.91 o
  14   2   5        0.42        1.43     23.33 o
 -27   3   5      192.44      141.21     30.84 o
 -25   3   5      242.71      257.32     33.53 o
 -23   3   5      256.39      285.17     54.58 o
 -21   3   5      368.61      438.25     34.58 o
 -19   3   5      918.43     1008.31     61.12 o
 -17   3   5      885.34      933.94     56.91 o
 -15   3   5      834.61      919.91     52.91 o
 -13   3   5      816.12      804.43     47.43 o
 -11   3   5      178.79      160.01     27.02 o
  -9   3   5     2018.92     2256.85     39.88 o
  -7   3   5     3491.37     3971.17     58.32 o
  -5   3   5      546.92      603.14     19.38 o
  -3   3   5     1318.91     1406.38     58.60 o
  -1   3   5      906.07      717.73     39.71 o
   1   3   5     1655.11     1465.02     52.46 o
   3   3   5     5506.45     4474.27    111.57 o
   5   3   5     1617.09     1384.53     24.66 o
   7   3   5     2076.19     1940.14     36.41 o
   9   3   5     4326.86     4333.51    100.12 o
  11   3   5     3330.07     3407.77     93.30 o
  13   3   5     2000.88     1907.76     73.85 o
  15   3   5     1119.72     1164.38     60.82 o
  17   3   5     1191.17     1181.44     63.21 o
  19   3   5     1419.70     1284.39     67.80 o
  21   3   5     1648.77     1583.59     73.75 o
  23   3   5      392.42      334.04     42.84 o
  25   3   5       45.75       33.06     31.38 o
 -24   4   5       91.60      110.57     39.72 o
 -22   4   5       15.53       28.00     23.90 o
 -20   4   5        0.63       -5.77     22.01 o
 -18   4   5       20.32       34.23     28.29 o
 -16   4   5       23.87       32.53     16.10 o
 -14   4   5       72.37       64.74     15.87 o
 -12   4   5      272.69      234.65     19.25 o
 -10   4   5      110.83       99.80     14.95 o
  -8   4   5        7.48        1.59     10.99 o
  -6   4   5      250.39      285.67     14.83 o
  -4   4   5      337.02      347.92     13.15 o
  -2   4   5       79.90       52.08     14.46 o
   0   4   5      599.85      517.87     38.38 o
   2   4   5       11.31        4.98     24.61 o
   4   4   5      299.59      316.46     35.16 o
   6   4   5      636.48      616.32     45.43 o
   8   4   5      145.27      138.16     30.87 o
  10   4   5       17.71       16.87     28.37 o
  12   4   5        4.82       -0.59     31.95 o
  14   4   5       16.45       34.64     32.88 o
  16   4   5       61.11       89.58     34.53 o
  18   4   5       78.86        2.95     30.79 o
  20   4   5      107.65      124.53     35.18 o
  22   4   5       51.84       31.29     33.41 o
 -17   5   5      248.62      229.95     48.25 o
  -3   5   5     1920.85     1961.49     74.06 o
  -1   5   5     1800.13     1766.28     70.66 o
   1   5   5      806.12      708.31     49.25 o
   3   5   5      766.65      637.60     47.71 o
   5   5   5      109.89       71.45     32.16 o
   7   5   5      423.26      491.02     47.40 o
   9   5   5     1238.45     1168.65     67.33 o
  11   5   5      454.51      447.88     51.09 o
  13   5   5      155.07      129.46     40.16 o
  15   5   5      201.86      160.83     41.45 o
  17   5   5      194.85      228.44     43.71 o
  19   5   5      266.39      202.64     42.64 o
  -2   6   5       32.44       20.86     32.33 o
   0   6   5       40.76       52.13     33.18 o
   2   6   5        0.94      -10.47     32.14 o
   4   6   5      128.20      137.24     39.67 o
   6   6   5        8.80       34.68     35.74 o
   8   6   5       42.02       40.23     39.02 o
  10   6   5        3.12        0.69     38.33 o
  12   6   5        0.30      -22.70     39.26 o
 -26   0   6        3.01      -12.22     31.93 o
 -24   0   6      226.97      221.77     39.89 o
 -22   0   6      252.44      195.91     38.84 o
 -20   0   6      778.82      698.88     55.60 o
 -10   0   6     2731.34     3300.23     69.72 o
  -8   0   6     5855.17     6879.57     96.62 o
  -6   0   6    11481.51    12779.46     84.24 o
  -4   0   6    10888.16    11434.01     76.41 o
  -2   0   6     8590.08     8779.22    205.67 o
   0   0   6     2326.81     2756.99     27.46 o
   2   0   6       82.80      135.70     12.02 o
   4   0   6     2483.36     2426.93     55.63 o
   6   0   6    16003.68    14737.31    161.07 o
   8   0   6     6300.36     6005.17    109.96 o
  10   0   6     1543.24     1669.07     56.98 o
  12   0   6     1620.41     1944.33     63.35 o
  14   0   6     1064.31     1133.51     52.27 o
  16   0   6     5808.10     6089.73    114.15 o
  18   0   6     4545.21     5179.43    107.62 o
  20   0   6      915.60      959.95     51.47 o
  22   0   6     1305.45     1344.95     57.75 o
 -27   1   6        8.14       25.69     26.50 o
 -25   1   6       15.36       12.83     23.01 o
 -23   1   6       36.99       62.31     24.56 o
 -21   1   6       18.09       24.06     22.20 o
 -19   1   6        3.33        2.86     31.81 o
 -15   1   6        0.93       12.71     16.92 o
 -13   1   6      269.52      291.00     25.48 o
 -11   1   6        3.58       -2.82     17.60 o
  -9   1   6      418.82      390.01     27.16 o
  -7   1   6      321.73      363.86     27.43 o
  -5   1   6      951.54     1202.01     97.23 o
  -3   1   6      470.75      486.02     22.79 o
  -1   1   6        9.32       10.17     11.21 o
   1   1   6       34.00       37.30     12.10 o
   3   1   6      517.73      509.57     12.17 o
   5   1   6     1147.25     1198.75     20.06 o
   7   1   6      111.76      113.97     15.49 o
   9   1   6      297.48      265.83     20.65 o
  11   1   6     1294.31     1163.47     35.91 o
  13   1   6     1627.43     1614.79     63.00 o
  15   1   6      990.97     1025.52     38.16 o
  17   1   6       40.94       33.52     20.94 o
  19   1   6      143.49      188.60     24.43 o
  21   1   6       27.47       18.61     25.95 o
  23   1   6        7.57        7.90     27.59 o
 -26   2   6      220.57      217.97     66.07 o
 -24   2   6      593.10      537.11     39.27 o
 -22   2   6      325.71      264.40     31.56 o
 -20   2   6      319.70      320.62     42.48 o
 -18   2   6     1201.61     1324.49     67.75 o
 -16   2   6      621.60      770.91     28.71 o
 -14   2   6     1244.81     1565.09     46.51 o
  -2   2   6     4129.35     4114.34     79.13 o
   0   2   6     1486.20     1357.50     46.64 o
   2   2   6     1386.36     1217.33     45.59 o
   4   2   6     2972.71     2530.25     63.19 o
   6   2   6     5622.85     4925.10     89.71 o
   8   2   6     3799.27     3514.98     81.42 o
  10   2   6     2519.44     2904.73     78.99 o
  12   2   6     1709.45     1696.36     64.74 o
  14   2   6      451.62      484.86     41.88 o
  16   2   6      961.65     1048.59     56.13 o
  18   2   6      636.58      605.41     47.99 o
 -25   3   6       50.13       18.98     24.34 o
 -23   3   6        2.30      -11.44     23.74 o
 -21   3   6       19.79       28.92     24.03 o
 -19   3   6        0.12       -1.55     32.46 o
 -17   3   6        3.56      -13.52     28.68 o
 -15   3   6       58.03       82.54     28.89 o
 -13   3   6      228.68      189.65     32.87 o
  -9   3   6       41.26       17.46     12.73 o
  -7   3   6      106.07      121.58     11.49 o
  -3   3   6      484.16      435.16     34.74 o
  -1   3   6      311.33      245.13     29.81 o
   1   3   6       66.44       38.80     21.89 o
   3   3   6      154.74      127.47     25.62 o
   5   3   6      192.64      146.63     26.84 o
   7   3   6      590.81      600.29     42.16 o
   9   3   6      398.92      402.03     38.31 o
  11   3   6      190.17      226.01     34.11 o
  13   3   6      279.47      252.55     38.35 o
  15   3   6      358.45      305.19     42.52 o
  17   3   6      325.77      292.98     41.00 o
  19   3   6      219.22      203.86     38.89 o
  21   3   6       10.66        9.34     32.57 o
  23   3   6       57.78       34.34     31.65 o
 -24   4   6      149.01      169.31     43.72 o
 -22   4   6      142.04      145.34     44.47 o
 -20   4   6      234.91      278.54     37.20 o
 -18   4   6      441.11      468.25     43.50 o
 -16   4   6      650.35      670.83     47.95 o
 -14   4   6     1446.32     1413.04     60.81 o
 -12   4   6      982.90     1046.10     49.57 o
 -10   4   6      794.80      668.86     37.98 o
  -8   4   6     2096.64     1943.28     55.72 o
  -6   4   6     1849.81     1923.62     54.36 o
  -4   4   6     2130.00     2100.24     73.03 o
  -2   4   6     1633.50     1252.27     58.62 o
   0   4   6      289.94      235.58     32.85 o
   2   4   6      742.59      711.87     46.53 o
   4   4   6     1408.21     1328.73     61.15 o
   6   4   6     1073.63     1010.60     54.73 o
   8   4   6     1001.06      979.23     57.64 o
  10   4   6     1018.17     1165.22     62.96 o
  12   4   6      740.79      725.58     57.22 o
  14   4   6      968.01     1037.31     67.68 o
  16   4   6     1421.30     1401.91     77.53 o
  18   4   6      719.92      805.59     63.82 o
  20   4   6      884.02      855.29     64.98 o
 -19   5   6        0.27       -5.75     35.39 o
  -3   5   6        3.19       -7.95     26.76 o
  -1   5   6        4.84        6.56     27.34 o
   1   5   6        7.84       10.13     26.05 o
   3   5   6       31.03       19.00     29.29 o
   5   5   6       69.51       88.37     34.13 o
   7   5   6       29.56        9.78     31.98 o
   9   5   6      126.60      110.74     35.42 o
  11   5   6       66.19       65.37     35.57 o
  13   5   6       40.27       14.21     35.77 o
  15   5   6       13.07       14.83     36.04 o
  17   5   6       21.98       15.31     36.69 o
  -2   6   6      421.33      362.08     46.26 o
   0   6   6      184.75      136.42     37.92 o
   2   6   6      222.74      186.78     41.24 o
   4   6   6      658.12      694.37     57.02 o
   6   6   6      816.41      862.37     64.12 o
   8   6   6      388.54      394.74     51.92 o
  10   6   6       84.13      111.75     38.43 o
 -25   1   7      110.31       76.14     36.39 o
 -23   1   7      430.30      376.46     54.12 o
 -21   1   7      202.99      215.58     43.52 o
 -19   1   7     1043.74     1323.18     72.53 o
 -15   1   7      410.80      501.63     33.82 o
 -13   1   7      989.40     1286.89     48.28 o
 -11   1   7     1149.76     1322.06     48.97 o
  -9   1   7     1025.21      978.38    104.73 o
  -7   1   7     3093.77     3752.90    217.26 o
  -5   1   7     4290.51     4575.92     53.25 o
  -3   1   7     1885.17     1874.99     22.52 o
  -1   1   7     2570.59     2722.68     45.30 o
   1   1   7     4020.03     3645.45     43.64 o
   3   1   7     1491.82     1334.97     17.81 o
   5   1   7     5277.00     4976.67     82.06 o
   7   1   7     4576.11     4029.51     37.15 o
   9   1   7     1645.54     1766.31     27.72 o
  11   1   7     4182.79     4579.05     64.49 o
  13   1   7     1332.80     1454.75     35.96 o
  15   1   7      804.72      894.80     30.44 o
  17   1   7     1820.52     2056.64     55.85 o
  19   1   7      854.55      931.83     41.05 o
  21   1   7     1289.00     1422.71     89.84 o
  23   1   7      915.75     1046.24     60.77 o
 -26   2   7       17.07       20.28     36.54 o
 -24   2   7       16.89       42.32     25.16 o
 -22   2   7        7.65       -4.84     34.43 o
 -20   2   7        0.63       -8.90     31.53 o
 -18   2   7        6.23        7.71     33.36 o
 -16   2   7       14.96       11.41     18.87 o
 -14   2   7      234.06      210.41     25.25 o
 -12   2   7       12.99       13.59     19.47 o
 -10   2   7      360.04      387.65     31.71 o
  -2   2   7      125.05      120.75     24.69 o
   0   2   7      108.03       79.89     22.10 o
   2   2   7      347.23      263.03     27.88 o
   4   2   7       40.14       23.74     19.82 o
   6   2   7       73.36       71.94     21.93 o
   8   2   7       38.06       57.04     24.06 o
  10   2   7       55.42       48.90     24.34 o
  12   2   7       53.33       62.58     27.32 o
  14   2   7        3.57       12.84     27.28 o
  16   2   7       34.31       37.50     29.63 o
  18   2   7       59.10       79.32     31.03 o
  20   2   7        0.08       -0.44     31.59 o
  22   2   7      191.04      206.38     28.45 o
  24   2   7       28.89       -3.54     30.58 o
 -25   3   7      113.94       82.99     37.05 o
 -23   3   7      192.50      165.48     31.38 o
 -21   3   7      192.73      211.39     41.70 o
 -19   3   7      693.19      649.42     54.82 o
 -17   3   7     1235.46     1296.09     66.04 o
 -15   3   7      889.11      981.24     58.89 o
  -3   3   7      544.05      505.94     40.79 o
  -1   3   7      168.03      124.03     27.48 o
   1   3   7     1260.76     1100.42     50.11 o
   3   3   7     1900.70     1700.21     61.36 o
   5   3   7     1741.97     1577.74     59.98 o
   7   3   7      768.23      760.19     46.60 o
   9   3   7      818.30      954.39     53.46 o
  11   3   7     1794.02     1818.75     74.25 o
  13   3   7      634.26      510.37     47.77 o
  15   3   7      624.02      593.24     52.13 o
  17   3   7      950.21      862.41     63.12 o
  19   3   7     1091.30     1078.85     69.80 o
  21   3   7     1558.88     1532.10     81.04 o
  23   3   7      281.96      229.05     44.70 o
 -22   4   7        0.63       10.76     40.18 o
  -2   4   7       48.74       26.18     26.26 o
   0   4   7      217.70      226.04     33.14 o
   2   4   7      103.00       85.71     28.20 o
   4   4   7       20.87       16.69     25.62 o
   6   4   7       74.09       43.54     28.71 o
   8   4   7        4.52       14.34     25.90 o
  10   4   7       21.76       21.85     31.12 o
  12   4   7        0.16       -4.34     33.24 o
  14   4   7       53.52       39.11     34.80 o
  16   4   7      108.59       88.17     39.57 o
  18   4   7       55.46       55.31     36.64 o
  -3   5   7      495.10      312.88     43.08 o
  -1   5   7      810.03      664.47     52.84 o
   1   5   7     1068.38      948.95     60.16 o
   3   5   7      942.83      770.60     55.55 o
   5   5   7      609.46      564.05     52.19 o
   7   5   7      341.29      292.47     43.97 o
   9   5   7      504.14      435.66     49.85 o
  11   5   7      730.55      658.90     58.07 o
  13   5   7      445.06      345.16     51.76 o
  15   5   7      427.85      396.15     53.53 o
   0   6   7        1.76       -5.13     35.17 o
   2   6   7        4.48        0.30     34.22 o
   4   6   7      188.60      154.55     39.35 o
 -24   0   8       81.10       83.88     41.94 o
 -22   0   8      298.05      260.57     50.20 o
 -12   0   8      813.98      985.68     51.48 o
 -10   0   8     1582.11     1872.29     66.45 o
  -8   0   8      989.76     1152.29     52.60 o
  -6   0   8     4085.35     4688.67     96.10 o
  -4   0   8     5103.39     5298.93    146.37 o
  -2   0   8     1889.01     2014.38     41.63 o
   0   0   8     2983.52     3520.02     84.02 o
   2   0   8      335.67      300.90     35.71 o
   4   0   8     1031.13     1097.60     68.01 o
   6   0   8     9259.87     8475.40    109.41 o
   8   0   8     3166.31     3098.33     91.18 o
  10   0   8     1134.05     1437.12     61.97 o
  12   0   8      576.88      723.90     66.48 o
  14   0   8      382.29      352.58     26.64 o
  16   0   8     3229.76     3437.08    100.48 o
  18   0   8     3487.09     3956.79    110.09 o
  20   0   8     1869.83     2196.17     85.33 o
  22   0   8     1162.01     1240.96     68.02 o
 -23   1   8        1.55       15.23     26.58 o
 -21   1   8        4.23        3.00     34.44 o
 -15   1   8       24.76       37.92     25.01 o
 -13   1   8      139.09      171.74     28.13 o
 -11   1   8       10.35       14.63     21.91 o
  -9   1   8        0.54       -5.81     22.20 o
  -7   1   8       13.29        7.50     21.57 o
  -5   1   8       53.52       68.84     25.26 o
  -3   1   8      297.45      302.78     23.65 o
  -1   1   8      798.58      788.09     24.20 o
   1   1   8     1224.84     1113.62     27.78 o
   3   1   8      353.41      327.59     18.13 o
   5   1   8      164.59      153.39      9.86 o
   7   1   8      670.07      604.60     16.75 o
   9   1   8      503.44      451.43     16.58 o
  11   1   8       35.76       31.81     10.96 o
  13   1   8       24.98       33.33     16.58 o
  15   1   8      115.61      150.07     20.35 o
  17   1   8       41.07       28.57     18.42 o
  19   1   8        0.02       -6.28     19.09 o
  21   1   8       35.25       19.31     18.84 o
  23   1   8       41.52       15.64     34.55 o
 -24   2   8      244.58      146.87     44.19 o
 -22   2   8      457.55      429.38     50.99 o
 -20   2   8      496.51      381.78     49.75 o
 -18   2   8      844.52      881.95     63.87 o
 -14   2   8      683.26      800.97     43.05 o
 -12   2   8     1018.61     1056.51     48.51 o
 -10   2   8     1538.93     1713.00     60.51 o
  -8   2   8      894.06      921.03     47.08 o
  -2   2   8      578.59      508.39     37.18 o
   0   2   8     2125.47     2018.06     62.93 o
   2   2   8     1459.10     1266.13     50.67 o
   4   2   8     1143.59     1036.71     48.50 o
   6   2   8     3091.87     2669.31     72.42 o
   8   2   8     1811.55     1689.12     61.70 o
  10   2   8     2117.51     2074.35     72.51 o
  12   2   8     1341.51     1151.04     60.77 o
  14   2   8      471.12      440.63     45.09 o
  16   2   8      955.06      966.53     61.76 o
  18   2   8      680.76      748.19     43.39 o
  20   2   8      474.37      563.58     40.15 o
  22   2   8      139.93      138.23     29.79 o
  24   2   8       43.20       22.66     37.10 o
 -23   3   8        0.07       28.57     35.23 o
 -21   3   8        2.54       -8.01     30.00 o
 -19   3   8       12.91        8.05     29.39 o
 -17   3   8       10.92       11.85     28.68 o
 -15   3   8       32.77      -10.20     28.53 o
 -13   3   8       34.85       21.67     18.17 o
  -1   3   8      484.58      393.83     36.52 o
   1   3   8       60.13       43.24     25.06 o
   3   3   8       48.10       40.14     23.52 o
   5   3   8       84.63       56.26     25.02 o
   7   3   8      105.32       41.62     24.03 o
   9   3   8      149.06       89.28     28.30 o
  11   3   8       44.35       80.16     31.63 o
  13   3   8       39.46       26.48     31.13 o
  15   3   8      157.90      152.97     39.34 o
  17   3   8      147.86      196.35     41.39 o
  19   3   8      162.38      130.29     44.18 o
  21   3   8       14.45       27.95     37.89 o
  -2   4   8      806.55      723.94     51.57 o
   0   4   8     1109.03      856.57     54.40 o
   2   4   8      953.37      809.52     51.75 o
   4   4   8      606.36      495.65     45.75 o
   6   4   8      674.42      609.66     49.01 o
   8   4   8      582.46      559.46     47.64 o
  10   4   8      696.41      685.59     54.34 o
  12   4   8      292.65      253.31     44.02 o
  14   4   8      275.21      304.19     46.70 o
  16   4   8      636.58      618.93     61.52 o
  18   4   8      586.03      566.47     61.38 o
  -1   5   8        0.44       -9.24     31.04 o
   1   5   8       64.70       45.40     31.89 o
   3   5   8      314.94      349.33     43.83 o
   5   5   8      256.88      234.99     41.06 o
   7   5   8        2.92      -16.79     32.46 o
   9   5   8       33.05       71.05     36.23 o
  11   5   8        7.18        2.07     31.96 o
 -15   1   9      484.48      692.26     47.04 o
 -13   1   9      331.25      439.66     39.11 o
 -11   1   9     1222.79     1470.39     60.45 o
  -9   1   9      994.17      932.76     50.28 o
  -7   1   9      939.61      995.06     51.34 o
  -5   1   9     2678.57     3132.71     83.40 o
  -3   1   9      782.15      798.23     33.84 o
  -1   1   9      550.38      608.77     30.91 o
   1   1   9     1510.55     1288.07     34.34 o
   3   1   9     1137.91      988.52     28.29 o
   5   1   9     3590.78     3560.20     50.61 o
   7   1   9     2433.95     2390.60     69.70 o
   9   1   9      537.96      539.00     24.48 o
  11   1   9      865.59      818.80     29.74 o
  13   1   9     1170.18     1187.67     36.91 o
  15   1   9     1624.65     1723.17     45.32 o
  17   1   9     1230.11     1458.26     51.28 o
  19   1   9      770.75      914.17     37.78 o
  21   1   9      457.89      419.26     30.53 o
  23   1   9      434.53      455.37     59.02 o
  25   1   9      534.72      548.81     59.46 o
 -22   2   9        3.62      -10.94     33.94 o
 -20   2   9        0.04       15.19     35.23 o
 -14   2   9      170.07      142.47     27.54 o
 -12   2   9        7.71        9.55     24.56 o
 -10   2   9       99.77      110.76     29.03 o
  -8   2   9        0.62       -8.97     24.02 o
  -6   2   9       88.21       61.32     26.14 o
  -4   2   9      115.41      121.39     31.19 o
  -2   2   9      120.20      127.04     28.38 o
   0   2   9        4.63        3.60     19.77 o
   2   2   9       37.54       11.50     20.23 o
   4   2   9        1.72       11.69     20.92 o
   6   2   9       41.72       43.77     23.12 o
   8   2   9      107.81      101.42     25.26 o
  10   2   9        5.98       13.13     24.66 o
  12   2   9        3.22       -0.01     20.78 o
  14   2   9       93.82      110.69     24.90 o
  16   2   9      153.48      177.59     29.48 o
  18   2   9      171.39      282.17     34.35 o
  20   2   9        5.62      -11.63     27.93 o
  22   2   9      116.17      143.43     33.65 o
 -21   3   9      160.68      130.96     35.18 o
 -19   3   9      171.95      138.41     34.88 o
 -17   3   9      414.67      338.35     43.58 o
 -13   3   9       72.36       45.03     25.92 o
 -11   3   9      248.86      226.87     34.93 o
  -1   3   9      385.69      276.26     37.40 o
   1   3   9     1165.32      939.36     53.30 o
   3   3   9     1323.82     1215.13     58.19 o
   5   3   9     1392.44     1230.35     60.02 o
   7   3   9      976.00      943.61     55.09 o
   9   3   9      810.40      901.95     54.71 o
  11   3   9      639.39      639.59     51.33 o
  13   3   9      362.67      318.99     42.04 o
  15   3   9      495.41      476.40     52.68 o
  17   3   9      474.17      511.26     60.00 o
  19   3   9      794.63      918.02     74.90 o
   0   4   9       26.73       17.37     26.02 o
   2   4   9       26.18       39.84     28.05 o
   4   4   9        1.22        2.91     25.33 o
   6   4   9       15.92       11.66     25.44 o
   8   4   9       45.84       22.93     29.94 o
  10   4   9       17.15       23.12     28.65 o
  12   4   9        1.82      -14.18     34.35 o
  14   4   9        9.28       -1.02     32.16 o
  -1   5   9      144.11       72.89     35.71 o
   1   5   9      350.04      241.45     42.30 o
   3   5   9      483.52      487.20     49.10 o
   5   5   9      403.61      381.45     45.47 o
   7   5   9      203.20      121.97     36.84 o
 -10   0  10      788.73      946.40     58.19 o
  -8   0  10      436.59      540.61     46.85 o
  -6   0  10     1244.93     1554.12     69.97 o
  -4   0  10     1664.90     1848.35     73.27 o
  -2   0  10      748.55      730.14     48.90 o
   0   0  10      979.52      923.23     54.62 o
   2   0  10      632.68      623.22     46.58 o
   4   0  10     1142.07     1120.20     59.10 o
   6   0  10     2021.90     1873.98     75.69 o
   8   0  10      934.81      805.03     54.85 o
  10   0  10      247.18      203.93     36.91 o
  12   0  10      108.78      133.06     35.60 o
  14   0  10      278.02      222.67     39.97 o
  16   0  10      337.37      297.90     44.91 o
  18   0  10      545.29      510.04     54.22 o
  20   0  10      524.05      695.71     63.66 o
  22   0  10      284.02      348.73     55.74 o
 -13   1  10       11.79       -2.46     28.06 o
 -11   1  10        0.06       -8.31     28.27 o
  -9   1  10       53.54       46.14     29.96 o
  -7   1  10      424.74      436.37     41.75 o
  -5   1  10      324.23      288.96     36.31 o
  -3   1  10       70.58       89.52     22.56 o
  -1   1  10        0.13      -11.31     19.71 o
   1   1  10       19.44       38.02     19.51 o
   3   1  10       12.01        4.45     12.80 o
   5   1  10       20.39        6.31     13.74 o
   7   1  10      116.90      161.10     26.30 o
   9   1  10      216.24      203.00     29.15 o
  11   1  10      103.46      102.32     26.14 o
  13   1  10      142.47      148.52     27.27 o
  15   1  10       73.19       64.33     26.35 o
  17   1  10       17.09       17.58     26.94 o
  19   1  10        2.85       -8.24     28.76 o
  21   1  10       23.72       58.40     40.75 o
 -20   2  10      302.46      311.85     44.54 o
 -12   2  10      379.92      462.10     42.25 o
 -10   2  10     1475.49     1771.88     71.75 o
  -8   2  10     1282.36     1536.61     67.26 o
  -6   2  10      883.45     1035.02     57.71 o
  -4   2  10      548.05      575.27     46.66 o
  -2   2  10      310.43      203.24     33.15 o
   0   2  10     1133.61      948.53     61.22 o
   2   2  10     1771.51     1643.20     47.53 o
   4   2  10     1426.94     1433.77     63.59 o
   6   2  10      999.89     1017.98     55.52 o
   8   2  10     1120.59     1116.60     76.27 o
  10   2  10     1366.06     1358.91     92.53 o
  12   2  10     1226.37     1339.22    125.83 o
  14   2  10     1542.15     1643.13     58.33 o
  16   2  10     1253.77     1445.81     78.50 o
  18   2  10     1232.19     1448.69     62.31 o
  20   2  10      910.48      913.27     73.78 o
 -19   3  10       25.13       11.19     27.08 o
 -17   3  10       13.33       10.26     26.55 o
 -11   3  10       58.72       50.20     30.19 o
  -9   3  10       60.30       37.18     33.87 o
  -7   3  10       10.40       22.99     31.78 o
   1   3  10       31.55       34.18     26.38 o
   3   3  10       17.27       43.61     23.82 o
   5   3  10       12.05        5.23     24.19 o
   7   3  10       30.54       -3.22     25.12 o
   9   3  10      107.34      109.72     31.76 o
  11   3  10      117.66      100.99     32.99 o
  13   3  10        0.75       -3.56     29.05 o
  15   3  10       11.00        1.00     36.78 o
  17   3  10        2.25        7.86     40.71 o
   0   4  10      505.32      352.56     44.23 o
   2   4  10      789.74      676.69     52.70 o
   4   4  10      468.03      413.29     43.21 o
   6   4  10      182.68      135.66     33.55 o
   8   4  10      369.97      261.69     41.54 o
  10   4  10      400.03      402.73     49.57 o
  12   4  10      145.46       92.30     39.24 o
 -13   1  11      339.19      438.19     45.89 o
 -11   1  11      658.21      862.57     58.28 o
  -9   1  11      764.46      958.98     58.91 o
  -7   1  11      692.32      827.18     55.20 o
  -5   1  11      734.69      763.72     52.99 o
  -3   1  11      611.31      711.09     51.92 o
  -1   1  11      584.73      566.56     35.14 o
   1   1  11      637.46      596.27     35.79 o
   3   1  11     1276.28     1205.98     47.44 o
   5   1  11     1530.27     1540.91     87.69 o
   7   1  11      941.19     1012.94     46.52 o
   9   1  11      475.67      412.81     33.85 o
  11   1  11      216.85      200.40     29.30 o
  13   1  11      774.07      745.01     57.70 o
  15   1  11     1110.95     1110.41     84.30 o
  17   1  11      707.27      804.59     70.28 o
 -12   2  11        0.45       -5.51     27.86 o
 -10   2  11       41.35       76.54     31.88 o
  -8   2  11        0.08      -12.55     30.92 o
  -6   2  11       24.05       17.27     28.82 o
  -4   2  11        1.80        5.46     29.16 o
  -2   2  11        4.13        5.69     30.12 o
   0   2  11        2.15       -5.89     29.29 o
   2   2  11        2.22        4.23     29.31 o
   4   2  11       54.12       40.51     33.70 o
   6   2  11        5.98        0.33     32.35 o
   8   2  11       10.03       -1.97     33.62 o
  10   2  11       32.22       53.84     37.74 o
  12   2  11       21.68       28.95     38.08 o
 -11   3  11      122.89       66.70     34.94 o
  -9   3  11      376.18      386.84     47.18 o
  -7   3  11      300.84      337.19     45.99 o
  -5   3  11      266.17      265.08     45.33 o
  -3   3  11      434.16      502.16     53.32 o
  -1   3  11      439.75      459.62     53.81 o
   1   3  11      466.78      454.26     33.82 o
   3   3  11      639.01      627.06     86.15 o
   5   3  11      365.69      290.95     92.47 o
   7   3  11      472.61      491.73     99.00 o
   9   3  11      872.06      908.91     58.74 o
  11   3  11      371.33      276.35     44.68 o
  13   3  11      309.78      323.07     46.89 o
  15   3  11      380.17      374.81     51.03 o
 -10   4  11        0.48       18.86     33.42 o
  -8   4  11       14.80       47.27     37.01 o
   2   4  11      156.27      138.14     37.16 o
   4   4  11       28.51       32.45     29.82 o
   6   4  11       13.55        8.94     29.57 o
   8   4  11        1.20       11.10     29.15 o
  -8   0  12      345.66      418.95     50.07 o
  -6   0  12      531.33      640.40     57.24 o
  -4   0  12      555.65      654.16     55.30 o
  -2   0  12      825.33      883.30     62.20 o
   0   0  12      706.04      613.22     54.25 o
   2   0  12      958.33      954.60     64.39 o
   4   0  12     1627.26     1642.78     79.59 o
   6   0  12     1147.98     1108.94     68.66 o
   8   0  12      791.48      728.87     59.24 o
 -11   1  12       61.86       65.86     37.05 o
  -9   1  12        7.93       13.86     32.84 o
  -7   1  12       58.18       52.44     34.85 o
  -5   1  12       72.13       74.69     34.01 o
  -3   1  12       11.21       21.38     29.22 o
  -1   1  12        2.90      -16.28     31.12 o
   1   1  12        9.94       16.64     23.26 o
   3   1  12       86.41       96.53     33.33 o
   5   1  12      140.63      110.76     26.42 o
   7   1  12       29.48       29.28     25.10 o
 -10   2  12      389.59      476.40     49.67 o
  -8   2  12      668.83      888.02     61.12 o
  -6   2  12      364.96      476.61     50.02 o
  -4   2  12      121.76      115.27     39.09 o
  -2   2  12      229.00      254.77     45.07 o
   0   2  12      302.14      218.45     41.87 o
   2   2  12      588.28      692.69     58.58 o
   4   2  12      612.14      659.60     58.17 o
  -9   3  12        1.99       11.98     36.73 o
  -7   3  12       10.81       10.73     36.19 o
  -5   3  12        0.54      -11.02     36.10 o
 -11   1  13      284.39      278.48     47.59 o
 
